# Supplementary material for: Quercetin reshapes gut microbiota homeostasis and modulates brain metabolic profile to regulate depression-like behaviors induced by CUMS in rats
Source: Front Pharmacol. 2024 Mar 26;15:1362464. doi: 10.3389/fphar.2024.1362464 (PMC11002179; doi:10.3389/fphar.2024.1362464)
Supplement: Supplementary file 2 [file Table1.xlsx]

## Sheet: Index
S1. Quercetin-regulated differential metabolites in the PFC of CUMS Rats
S2. Quercetin-regulated differential metabolites in the HIP of CUMS Rats
S3. Quercetin-regulated differential metabolites in the HYP of CUMS Rats
S4. Results of linear discriminant analysis (LDA) for gut microbiota
S5. Quercetin-regulated differential bacteria at the phylum level of CUMS Rats
S6. Quercetin-regulated differential bacteria at the genus level of CUMS Rats
Abreviations PFC: prefrontal cortex, HIP: hippocampus, HYP: hypothalamus, CUMS: chronic unpredictable mild stress

## Sheet: S1
Metabolite	CON12	CON14	CON15	CON16	CON19	CON23	CON3	CON4	CUMS11	CUMS14	CUMS15	CUMS16	CUMS18	CUMS19	CUMS22	CUMS23	QUE10	QUE12	QUE13	QUE14	QUE15	QUE17	QUE2	QUE23
Sphingosine	5.5431	5.554	5.6102	5.7396	5.5618	5.6433	5.5731	5.4797	5.4023	5.4764	5.5514	5.5262	5.5657	5.4014	5.4596	5.4807	5.6708	5.5106	5.6089	5.5546	5.5812	5.6174	5.6339	5.4504
Pro Gly	5.0616	4.976	5.0505	5.103	5.0857	5.008	4.7561	5.0094	4.7244	4.6429	4.7614	4.2313	4.6351	4.961	4.7143	4.4016	4.1808	4.0639	4.6053	4.1611	4.5648	4.3961	4.4958	4.3353
Pro Ala	4.7958	4.5806	4.9276	4.8749	4.7981	4.3543	3.9161	4.6997	4.2675	4.147	4.3765	3.1906	3.8235	4.4246	4.1867	3.4573	2.7546	2.7307	2.9883	2.7711	2.7607	2.7595	2.738	3.1915
Pro Phe	4.3539	3.5891	4.4422	4.1059	4.5011	3.8044	3.1321	4.1889	3.6595	3.5353	3.5857	3.1229	3.5088	4.0992	3.4745	3.2219	3.1269	3.103	3.1513	3.1434	3.133	3.1318	3.1103	3.1002
N-lactoyl-phenylalanine	4.3364	4.2106	4.391	4.2617	4.3537	4.2739	4.0869	4.1516	3.914	3.9732	4.1629	3.6122	4.0608	4.0246	3.8845	3.8051	4.0512	4.1082	4.0204	4.1918	4.1866	4.2661	4.1753	3.8703
Leukotriene B4	4.6245	4.8274	4.7148	4.7218	4.6729	4.5892	5.0266	4.6836	4.9803	5.0263	5.0705	4.9541	4.6726	5.0228	4.9234	4.8563	5.1089	4.9508	5.4018	5.1199	5.1488	5.0774	5.0008	5.1631
Polyoxyethylene 40 monostearate	5.458	5.2572	5.4496	5.3405	5.6253	5.2697	5.2591	5.429	5.4192	5.5733	5.6892	5.7512	5.5957	5.2823	5.7206	5.6114	5.0134	4.8883	5.4591	5.4446	5.0012	5.1879	5.1099	5.5469
Succinylmonocholine	4.3836	4.1588	4.4483	4.2996	4.2856	4.3092	4.1231	4.1779	3.9854	4.0298	4.2269	3.9177	4.0957	4.1029	4.0638	4.0165	4.1147	4.2903	4.1408	4.231	4.2243	4.3272	4.2379	4.0901
Argininic acid	3.4548	3.5744	3.8855	3.6523	3.5774	3.6137	3.6552	3.4762	3.8436	3.9514	3.6191	3.6971	3.5738	4.0802	4.3843	3.7	3.6046	3.8261	3.6344	3.8076	3.4886	3.5529	3.5966	3.299
Genipic acid	4.2673	4.3295	4.2709	4.4535	4.3273	4.3406	4.2161	4.3454	4.2472	4.1871	4.2494	4.2313	4.2346	4.2187	4.2343	4.2342	4.2899	4.2337	4.2898	4.3181	4.3034	4.2857	4.3569	4.2502
Phosphoenol pyruvate	3.3117	4.4652	4.4281	4.3367	4.2123	4.3076	4.1903	3.7538	4.2925	4.6998	4.6363	4.5399	4.6812	4.8064	4.201	4.3386	4.3096	4.4552	4.1806	4.2427	4.5562	4.3042	4.0725	4.2422
D-Glycerate 2-phosphate	4.8211	5.3959	5.0393	5.1287	4.843	4.8268	5.1401	4.9687	5.1719	5.5997	5.35	5.433	5.283	5.7953	5.1856	5.2564	5.2277	4.936	4.7458	4.8927	5.2827	5.0625	4.7648	5.041

## Sheet: S2
Metabolite	CON12	CON14	CON15	CON16	CON19	CON23	CON3	CON4	CUMS11	CUMS14	CUMS15	CUMS16	CUMS18	CUMS19	CUMS22	CUMS23	QUE10	QUE12	QUE13	QUE14	QUE15	QUE17	QUE2	QUE23
Pro Pro Gly	4.4956	4.8341	4.7726	4.6899	4.3558	4.144	4.7171	4.7604	3.2577	4.6619	4.4145	3.933	3.2526	4.6735	4.2269	4.2723	5.1713	4.9271	4.9373	5.4305	4.7061	5.1345	5.2091	4.995
Glycosides	4.9278	4.6548	4.8598	4.8983	4.5892	3.8476	4.7865	4.6061	3.2936	4.0391	3.7826	3.2907	3.3004	4.6371	3.2875	3.2841	4.8088	4.0756	4.4318	5.2689	3.7175	4.2672	4.7753	4.9929
5-Ethyl-2-methylpyridine	6.9059	6.9642	6.8831	6.9292	6.8076	6.9243	6.9157	6.7938	6.78	6.7822	6.7075	6.7265	6.7185	6.8564	6.7953	6.8483	6.8616	6.8745	6.9074	6.8754	6.7975	6.8551	6.8974	6.8994
Theasaponin E1	5.1887	5.4119	5.25	5.4638	4.9459	4.559	5.4988	4.8545	3.6317	4.8442	4.6562	4.2105	4.5223	5.7492	4.0634	4.666	3.4058	3.6829	3.6825	4.575	3.5903	3.4793	3.869	4.3133
Bufotenin	4.6956	4.5887	4.7321	4.6049	4.6864	4.8147	4.4639	4.5216	4.86	4.9068	4.7799	4.9037	4.9098	4.6931	4.6649	4.7156	5.0942	5.077	4.9725	5.3249	5.1912	5.1016	5.1001	5.0128
N2-Succinyl-L-ornithine	4.7936	4.7778	4.5959	4.7241	4.7814	4.7295	4.6873	4.7145	4.6744	4.536	4.6061	4.6421	4.6951	4.6689	4.6321	4.6834	4.7342	4.7323	4.748	5.0811	4.7179	4.7465	4.7272	4.718
Fructose 1,6-bisphosphate	5.7678	5.7117	5.696	5.6948	5.7964	5.8714	5.6736	5.7606	5.962	6.0069	5.7882	6.0783	5.9742	5.9359	5.843	5.863	5.5498	5.8713	5.8686	5.8288	5.9168	5.7321	5.7512	5.7918
Glyceric acid	4.9607	4.9365	4.901	4.9789	5.0115	4.919	4.976	4.9583	4.9284	5.0468	4.9632	5.1699	5.0573	5.1399	5.2006	4.9014	4.9555	4.8989	5.0356	4.9415	4.9039	4.9126	4.8695	5.0515
ADP	6.1576	6.1738	6.1852	6.1841	6.0944	5.894	6.0965	6.155	5.9671	5.9316	6.1298	5.0965	5.9096	5.5025	5.9846	6.0075	6.1426	6.1471	5.8575	6.28	6.1977	6.1916	6.2157	6.0058
Prolyl-Alanine	4.8415	4.8191	4.7926	4.8094	4.8639	4.8107	4.8382	4.8068	4.7673	4.646	4.7189	4.7538	4.7955	4.7934	4.5396	4.6862	4.8899	4.7249	4.7616	5.0052	4.7383	4.8121	4.8574	4.745
1,1'-[1,13-Tridecanediylbis(oxy)]bisbenzene	5.6553	5.6756	5.611	5.6593	5.703	5.6955	5.7025	5.7769	5.7963	5.6938	5.7671	5.7941	5.7893	5.7792	5.6658	5.7794	5.6933	5.6405	5.6592	4.9891	5.0666	5.4126	5.598	5.643
Guanosine 5'-diphosphate (GDP)	5.6684	5.6474	5.7024	5.6468	5.6001	5.2583	5.4563	5.5426	5.3466	5.5804	5.5881	4.4827	5.1621	4.739	5.1992	5.4333	5.597	5.639	5.349	6.0017	5.9107	5.7428	5.7259	5.4859
Phosphoenol pyruvate	4.3658	4.3946	4.0866	4.5336	4.4284	4.7046	4.3999	4.5294	4.701	4.7925	4.5516	5.1886	4.9674	5.061	4.9386	4.7369	4.21	4.6756	4.9968	4.642	4.6237	4.3067	4.0581	4.6979

## Sheet: S3
Metabolite	CON12	CON14	CON15	CON16	CON19	CON23	CON3	CON4	CUMS11	CUMS14	CUMS15	CUMS16	CUMS18	CUMS19	CUMS22	CUMS23	QUE10	QUE12	QUE13	QUE14	QUE15	QUE17	QUE2	QUE23
1-(1,2,3,4,5-Pentahydroxypent-1-yl)-1,2,3,4-tetrahydro-beta-carboline-3-carboxylate	5.2939	5.2496	5.3779	5.2199	5.3205	5.4284	5.2201	5.3295	5.4383	5.3981	5.3761	5.3856	5.4177	5.2456	5.5153	5.4631	5.3637	5.3245	5.2815	5.3086	5.1771	5.4068	5.3389	5.2291
PC(20:4/0:0)	6.6714	6.6987	6.6941	6.6357	6.6713	6.8233	6.7527	6.6726	6.8934	6.6912	6.7859	6.7842	6.8522	6.7023	6.8401	6.7679	6.7277	6.7129	6.7277	6.7584	6.711	6.7461	6.664	6.6788
2-amino-6-hydroxyhexanoic acid	6.4596	6.4373	6.4539	6.5238	6.5107	6.5078	6.4109	6.4136	6.5811	6.5467	6.5147	6.5496	6.5889	6.5279	6.5973	6.5364	6.5509	6.4755	6.423	6.5359	6.4811	6.5128	6.4593	6.456
Pro Gly	5.3937	5.3637	5.3836	5.3424	5.2963	5.1459	5.3825	5.3314	5.1846	5.215	5.2048	5.0638	5.1079	5.2703	4.9333	5.0858	4.8626	5.1275	5.1386	5.0407	4.9204	4.9392	5.0511	5.0781
Pro Ala	5.4125	5.3074	5.2955	5.329	5.1716	4.9619	5.2985	5.2545	5.0531	5.1445	5.1881	4.8342	4.9443	5.2309	4.7474	4.8451	4.1236	4.2193	4.6874	3.4492	4.1604	3.3762	4.238	4.0972
1D-Myo-inositol 1,4-bisphosphate	5.3846	5.4528	5.3435	5.118	5.3702	5.5517	5.5101	5.5946	5.6304	5.6115	5.7033	5.6956	5.8143	5.5416	5.7826	5.6312	5.6037	5.5111	5.4669	5.6339	5.4588	5.5709	5.5918	5.4874
Acetylcarnitine	6.0548	6.0918	6.0548	6.0624	5.974	6.204	5.8459	6.1276	6.2437	6.1231	6.2865	6.3857	6.3726	6.0376	6.3803	6.358	6.0966	6.1028	6.2736	6.1155	6.0792	6.1791	6.1365	6.0547
Gly Phe	4.5661	4.6412	4.3765	4.4439	4.3721	4.1291	4.5332	4.4758	4.2603	4.3381	4.3055	4.117	4.3279	4.432	4.1103	4.2296	3.986	4.0265	4.1757	3.7714	3.9896	3.8731	4.002	4.0813
Pro Phe	5.1015	5.0559	5.0327	4.9852	4.9251	4.6247	4.9812	4.9953	4.6674	4.8263	4.8661	4.5477	4.7103	4.9668	4.4003	4.6782	3.8	3.8059	4.3435	2.8313	3.6326	2.8124	3.3297	3.5468
O-Arachidonoyl Glycidol	4.9168	4.9351	4.9231	4.8025	4.8839	5.0612	4.9192	4.8449	5.1271	4.97	4.9721	4.9331	4.979	5.0186	5.0573	4.9389	4.8653	4.841	4.7441	4.9187	4.7885	4.8752	4.7244	4.8489
(+/-)-Myristoylcarnitine	5.9069	6.2694	6.0625	5.954	5.7632	5.8277	5.7905	6.0057	6.1154	6.0223	6.0059	6.11	6.1222	6.0525	6.3486	6.2352	5.8119	5.9515	6.053	5.9648	5.9532	5.9176	6.1045	5.9493
Bufotenin	4.6128	4.5447	4.763	4.6236	4.5361	4.6192	4.8382	4.4414	4.8332	4.7354	4.9246	4.8497	4.9237	4.9964	4.7118	4.7278	4.9536	5.0128	5.0697	4.9858	4.914	4.9769	4.9236	4.7932
Succinylmonocholine	4.7225	4.4555	4.5246	4.5472	4.3981	4.4484	4.5842	4.4538	4.4242	4.4006	4.3999	4.2369	4.1794	4.3189	4.2906	4.2614	4.295	4.4368	4.4195	4.3986	4.5052	4.3756	4.3444	4.5005
Gamma-Glu-Leu	5.5797	5.4702	5.49	5.505	5.3824	5.3911	5.5989	5.5045	5.4367	5.3794	5.4205	5.4257	5.4019	5.416	5.3038	5.3296	5.2315	5.3349	5.3378	5.2585	5.2856	5.14	5.2187	5.3359
(+/-)-Tryptophan	5.7877	5.7074	5.7053	5.652	5.4918	5.4422	5.6561	5.5835	5.5427	5.4378	5.4473	5.4448	5.4345	5.5432	5.3457	5.4011	5.2185	5.4197	5.427	5.3224	5.3897	5.2642	5.3249	5.3447
Pro Ile	6.1612	6.0929	6.0311	6.0606	5.849	5.5693	5.9893	5.9589	5.7394	5.7827	5.8481	5.5189	5.6876	5.9612	5.5153	5.6324	5.2612	5.4859	5.6455	5.308	5.4571	5.3066	5.4289	5.4632
3-(4-hydroxy-3-methoxyphenyl)-N-(4-oxobutyl)prop-2-enimidic acid	4.78	4.6463	4.7882	4.7659	4.7756	4.9052	4.7645	4.7884	5.092	4.8686	4.9532	5.0964	4.9202	4.7787	4.9437	4.9329	4.7348	4.8091	4.8051	4.8074	4.8008	4.8506	4.7034	4.8016
7-Aminoclonazepam	4.3823	4.0573	4.2156	4.1744	4.3549	4.6513	4.3747	4.3697	4.5975	4.4699	4.5401	4.6513	4.5057	4.3833	4.6748	4.4489	4.5517	4.4204	4.2215	4.3782	4.2553	4.4376	4.4108	4.2555
Fructose 1,6-bisphosphate	5.7549	5.7255	5.6808	5.5782	5.6627	5.8985	5.7975	5.8503	6.0128	5.9084	6.0322	6.0398	6.1122	5.914	6.0386	5.9294	6.004	5.8325	5.8205	5.961	5.8867	5.9225	5.9185	5.8105
Lactosylceramide (d18:1/12:0)	7.1958	7.2084	7.2018	7.2689	7.3352	7.0887	7.3943	7.2848	7.0185	7.0634	7.2795	7.1416	7.1736	7.1462	7.2101	7.1181	7.2667	7.2478	7.2757	7.2113	7.2322	7.2127	7.2777	7.2203
1-Oleoylglycerophosphoinositol	4.8879	5.0642	5.1331	4.7343	4.7345	5.2642	4.8677	5.0084	5.3682	5.0967	5.2268	5.145	5.3989	5.0354	5.3743	5.1635	5.1037	5.1502	4.9316	4.9647	4.8918	5.1172	5.0547	4.8574
GPEtn(18:0/20:4)	6.0565	5.9068	5.8251	6.079	6.213	5.8112	5.9762	5.9459	5.9182	5.8278	5.9118	5.6532	5.6694	5.8005	5.8526	5.8782	6.1769	6.1889	6.0556	6.2014	6.2221	6.2186	6.0864	5.9891
1-Stearoylglycerophosphoinositol	5.4985	5.6556	5.6164	5.2541	5.4065	5.7904	5.5327	5.5416	5.8001	5.6193	5.7855	5.7037	5.8272	5.6556	5.9134	5.7197	6.077	5.9225	5.8034	5.7995	5.7666	6.0457	5.8843	5.827
PE(O-16:1(1Z)/22:6(4Z,7Z,10Z,13Z,16Z,19Z))	6.2713	6.2738	6.3639	6.3612	6.4381	6.5076	6.3654	6.2936	6.2332	6.415	6.1447	6.3083	6.1786	6.319	6.2197	6.3046	6.4007	6.2948	6.2835	6.3684	6.3808	6.4061	6.3186	6.3735
3-Methylxanthine	4.101	4.1712	4.2955	4.1939	4.2587	3.9169	3.7887	4.1017	3.8257	3.7378	3.9033	3.8982	4.0379	3.8672	3.9832	3.7353	3.6552	3.6782	3.4309	3.3279	3.84	3.7399	3.4095	3.5347
N-Acetyl-DL-methionine	4.9346	4.9032	4.8179	4.8241	4.4867	4.5235	4.8452	4.7292	4.6756	4.7003	4.5639	4.4879	4.5089	4.7506	4.392	4.4944	4.4919	4.8829	4.7913	4.6598	4.6923	4.6251	4.7294	4.7664
Pantothenic Acid	6.0922	5.9726	6.1335	6.0696	5.9413	6.1745	6.0033	6.0095	6.3117	6.1277	6.1964	6.2378	6.1719	6.0222	6.1379	6.1373	6.003	6.1472	6.1262	6.1027	6.057	6.1284	6.0397	6.0704
Adenosine 3'-monophosphate	5.3438	5.3201	5.4645	5.2905	5.215	5.1442	5.2684	5.335	5.1305	5.3007	5.1337	4.9506	5.1158	5.0894	5.1696	5.2026	5.0088	5.0454	5.2466	5.0438	5.0166	4.8594	5.0226	4.941
Phosphoenol pyruvate	4.1807	3.6654	3.46	3.6113	3.8006	4.4153	4.4052	4.1205	4.6663	4.1708	4.5779	4.2465	4.8448	4.3113	4.706	4.4896	3.7375	4.3758	3.6279	3.9286	4.2621	4.3735	3.7108	4.5716

## Sheet: S4
Species name	group	Mean	LDA_value	Pvalue
k__norank_d__Bacteria.p__Firmicutes.c__Bacilli.o__Erysipelotrichales.f__Erysipelotrichaceae.g__Dubosiella	CON	3.68481	3.32392	0.000428466
k__norank_d__Bacteria.p__Firmicutes.c__Clostridia.o__Oscillospirales.f__Clostridium_methylpentosum_group.g__norank_f__Clostridium_methylpentosum_group	CON	1.98584	2.48793	0.0426769
k__norank_d__Bacteria.p__Proteobacteria.c__Gammaproteobacteria.o__Aeromonadales	CON	2.84381	2.56092	0.000109526
k__norank_d__Bacteria.p__Firmicutes.c__Bacilli.o__Lactobacillales.f__Aerococcaceae	CON	3.28687	2.9412	0.0014604
k__norank_d__Bacteria.p__Actinobacteriota.c__Actinobacteria.o__Micrococcales.f__Brevibacteriaceae	CON	2.36985	2.32983	0.00010752
k__norank_d__Bacteria.p__Firmicutes.c__Bacilli.o__Erysipelotrichales.f__Erysipelatoclostridiaceae.g__Erysipelotrichaceae_UCG-003	CUMS	2.6209	2.42898	0.0225032
k__norank_d__Bacteria.p__Cyanobacteria.c__Vampirivibrionia	CON	3.42972	3.02041	0.0344961
k__norank_d__Bacteria.p__Proteobacteria.c__Gammaproteobacteria.o__Pseudomonadales	CON	4.34797	4.0128	0.000135177
k__norank_d__Bacteria.p__Proteobacteria.c__Gammaproteobacteria.o__Burkholderiales.f__Alcaligenaceae.g__Oligella	CON	2.27529	2.68195	0.0380665
k__norank_d__Bacteria.p__Firmicutes.c__Bacilli.o__Staphylococcales.f__Gemellaceae.g__Gemella	CON	1.40606	2.86982	0.0103432
k__norank_d__Bacteria.p__Proteobacteria.c__Gammaproteobacteria.o__Aeromonadales.f__Aeromonadaceae.g__Oceanisphaera	CON	2.84381	2.561	0.000109526
k__norank_d__Bacteria.p__Firmicutes.c__Clostridia.o__Peptostreptococcales-Tissierellales.f__Peptostreptococcaceae	CUMS	5.03252	4.59137	0.00489275
k__norank_d__Bacteria.p__Firmicutes.c__Bacilli.o__unclassified_c__Bacilli.f__unclassified_c__Bacilli.g__unclassified_c__Bacilli	QUE	3.75592	3.39357	0.000408712
k__norank_d__Bacteria.p__Actinobacteriota.c__Actinobacteria.o__Actinomycetales.f__Actinomycetaceae	CON	1.55219	2.82035	0.0100081
k__norank_d__Bacteria.p__Bacteroidota.c__Bacteroidia.o__Bacteroidales.f__Marinifilaceae.g__Odoribacter	QUE	1.78627	2.9017	0.0182569
k__norank_d__Bacteria.p__Proteobacteria	CON	4.3905	4.04749	0.000416536
k__norank_d__Bacteria.p__Firmicutes.c__Bacilli.o__Staphylococcales	CUMS	3.58273	3.17935	0.0416458
k__norank_d__Bacteria.p__Firmicutes.c__Clostridia.o__norank_c__Clostridia.f__Hungateiclostridiaceae	CON	1.30915	2.81179	0.0379029
k__norank_d__Bacteria.p__Actinobacteriota.c__Actinobacteria.o__Corynebacteriales.f__Dietziaceae.g__Dietzia	CON	1.61018	2.50938	0.0104906
k__norank_d__Bacteria.p__Firmicutes.c__Bacilli.o__Bacillales.f__Bacillaceae.g__Bacillus	QUE	1.55219	3.24911	0.0368456
k__norank_d__Bacteria.p__Firmicutes.c__Bacilli.o__unclassified_c__Bacilli	QUE	3.75592	3.39357	0.000408712
k__norank_d__Bacteria.p__Firmicutes.c__Bacilli.o__Bacillales.f__Bacillaceae.g__norank_f__Bacillaceae	CON	2.51327	2.28876	0.0224652
k__norank_d__Bacteria.p__Actinobacteriota.c__Coriobacteriia.o__Coriobacteriales.f__Eggerthellaceae.g__Gordonibacter	QUE	1.40606	3.32605	0.0403062
k__norank_d__Bacteria.p__Firmicutes.c__Bacilli.o__Erysipelotrichales.f__Erysipelotrichaceae	CUMS	4.91118	4.51904	0.00500409
k__norank_d__Bacteria.p__Firmicutes.c__Bacilli.o__Bacillales.f__Planococcaceae.g__Sporosarcina	CON	2.56442	2.30751	0.0105263
k__norank_d__Bacteria.p__Patescibacteria.c__Saccharimonadia.o__Saccharimonadales	CON	3.64461	3.11222	0.0167392
k__norank_d__Bacteria.p__Firmicutes.c__Clostridia.o__Lachnospirales.f__Lachnospiraceae.g__Blautia	CON	3.8747	3.49554	0.00237766
k__norank_d__Bacteria.p__Firmicutes.c__Bacilli.o__Erysipelotrichales	CUMS	4.91381	4.5192	0.00499257
k__norank_d__Bacteria.p__Actinobacteriota.c__Actinobacteria.o__Actinomycetales.f__Actinomycetaceae.g__Flaviflexus	CON	1.18421	2.94286	0.0374139
k__norank_d__Bacteria.p__Cyanobacteria	CON	3.42972	3.02041	0.0344961
k__norank_d__Bacteria.p__Firmicutes.c__Clostridia.o__Monoglobales.f__Monoglobaceae.g__Monoglobus	CUMS	4.6269	4.09098	0.0391639
k__norank_d__Bacteria.p__Actinobacteriota.c__Actinobacteria.o__Micrococcales.f__Dermabacteraceae.g__Brachybacterium	CON	1.88318	2.40912	0.0104906
k__norank_d__Bacteria.p__Actinobacteriota.c__Coriobacteriia.o__Coriobacteriales.f__Atopobiaceae	CON	2.23857	2.27599	0.00307758
k__norank_d__Bacteria.p__Firmicutes.c__Bacilli.o__Lactobacillales.f__Enterococcaceae.g__Enterococcus	CON	2.16949	2.36468	0.0413487
k__norank_d__Bacteria.p__Actinobacteriota.c__Actinobacteria.o__Corynebacteriales.f__Corynebacteriales_Incertae_Sedis.g__Tomitella	CON	1.40606	2.77885	0.0114219
k__norank_d__Bacteria.p__Firmicutes.c__Clostridia.o__Oscillospirales.f__Clostridium_methylpentosum_group	CON	1.98584	2.47331	0.0426769
k__norank_d__Bacteria.p__Firmicutes.c__Clostridia.o__Oscillospirales.f__Oscillospiraceae.g__NK4A214_group	CON	4.20554	3.72232	0.0422881
k__norank_d__Bacteria.p__Patescibacteria.c__Saccharimonadia	CON	3.64461	3.11222	0.0167392
k__norank_d__Bacteria.p__Firmicutes.c__Bacilli.o__Bacillales.f__Bacillaceae.g__unclassified_f__Bacillaceae	CON	1.40606	2.7284	0.0103432
k__norank_d__Bacteria.p__Proteobacteria.c__Gammaproteobacteria.o__Aeromonadales.f__Aeromonadaceae	CON	2.84381	2.56097	0.000109526
k__norank_d__Bacteria.p__Firmicutes.c__Bacilli.o__Staphylococcales.f__Staphylococcaceae	CUMS	3.58273	3.17934	0.039102
k__norank_d__Bacteria.p__Firmicutes.c__Clostridia.o__Oscillospirales.f__UCG-010.g__norank_f__UCG-010	CON	3.34257	2.97248	0.000511812
k__norank_d__Bacteria.p__Cyanobacteria.c__Vampirivibrionia.o__Gastranaerophilales.f__norank_o__Gastranaerophilales	CON	3.42972	3.02041	0.0344961
k__norank_d__Bacteria.p__Actinobacteriota.c__Actinobacteria.o__Actinomycetales	CON	1.55219	2.77282	0.0100081
k__norank_d__Bacteria.p__Actinobacteriota.c__Actinobacteria.o__Bifidobacteriales	CON	2.63137	2.47722	0.000314721
k__norank_d__Bacteria.p__Firmicutes.c__Bacilli.o__Erysipelotrichales.f__Erysipelotrichaceae.g__Turicibacter	CUMS	4.90423	4.60218	0.000420789
k__norank_d__Bacteria.p__Actinobacteriota.c__Actinobacteria.o__Micrococcales.f__Brevibacteriaceae.g__Brevibacterium	CON	2.36985	2.32985	0.00010752
k__norank_d__Bacteria.p__Patescibacteria	CON	3.64461	3.11222	0.0167392
k__norank_d__Bacteria.p__Firmicutes.c__Clostridia.o__Peptostreptococcales-Tissierellales.f__Peptostreptococcaceae.g__Romboutsia	CUMS	5.02277	4.58881	0.00636144
k__norank_d__Bacteria.p__Firmicutes.c__Clostridia.o__Oscillospirales.f__Oscillospiraceae.g__norank_f__Oscillospiraceae	CON	4.21332	3.76069	0.0467706
k__norank_d__Bacteria.p__Firmicutes.c__Clostridia.o__Monoglobales.f__Monoglobaceae	CUMS	4.6269	4.09098	0.0391639
k__norank_d__Bacteria.p__Firmicutes.c__Bacilli.o__unclassified_c__Bacilli.f__unclassified_c__Bacilli	QUE	3.75592	3.39357	0.000408712
k__norank_d__Bacteria.p__Firmicutes.c__Clostridia.o__Oscillospirales.f__Ruminococcaceae.g__unclassified_f__Ruminococcaceae	CON	3.89966	3.50025	0.00686807
k__norank_d__Bacteria.p__Firmicutes.c__Bacilli.o__Erysipelotrichales.f__Erysipelotrichaceae.g__Allobaculum	CON	3.94034	3.63763	0.000177267
k__norank_d__Bacteria.p__Firmicutes.c__Clostridia.o__Peptostreptococcales-Tissierellales.f__Anaerovoracaceae.g__Eubacterium_nodatum_group	CON	3.05148	2.64161	0.00611372
k__norank_d__Bacteria.p__Proteobacteria.c__Gammaproteobacteria.o__Pseudomonadales.f__Moraxellaceae	CON	4.34797	4.0128	0.000135177
k__norank_d__Bacteria.p__Actinobacteriota.c__Actinobacteria.o__Corynebacteriales.f__Corynebacteriales_Incertae_Sedis	CON	1.40606	2.80351	0.0114219
k__norank_d__Bacteria.p__Patescibacteria.c__Saccharimonadia.o__Saccharimonadales.f__Saccharimonadaceae.g__Candidatus_Saccharimonas	CON	3.64461	3.11222	0.0167392
k__norank_d__Bacteria.p__Proteobacteria.c__Gammaproteobacteria.o__Burkholderiales.f__Sutterellaceae.g__Parasutterella	CON	2.78987	2.52566	0.0123587
k__norank_d__Bacteria.p__Firmicutes.c__Clostridia.o__Lachnospirales.f__Lachnospiraceae.g__Lachnospiraceae_UCG-001	QUE	2.85322	2.65543	0.000542881
k__norank_d__Bacteria.p__Actinobacteriota.c__Actinobacteria.o__Micrococcales.f__Dermabacteraceae	CON	1.88318	2.43143	0.0104906
k__norank_d__Bacteria.p__Firmicutes.c__Bacilli.o__Bacillales.f__Planococcaceae	CON	2.56442	2.30769	0.0105263
k__norank_d__Bacteria.p__Firmicutes.c__Clostridia.o__Oscillospirales.f__Butyricicoccaceae.g__UCG-009	QUE	3.28343	2.81681	0.00665457
k__norank_d__Bacteria.p__Actinobacteriota.c__Actinobacteria.o__Bifidobacteriales.f__Bifidobacteriaceae.g__Bifidobacterium	CON	2.63137	2.47947	0.000314721
k__norank_d__Bacteria.p__Firmicutes.c__Bacilli.o__Staphylococcales.f__Staphylococcaceae.g__Jeotgalicoccus	CUMS	3.42642	3.02789	0.0436583
k__norank_d__Bacteria.p__Patescibacteria.c__Saccharimonadia.o__Saccharimonadales.f__Saccharimonadaceae	CON	3.64461	3.11222	0.0167392
k__norank_d__Bacteria.p__Actinobacteriota.c__Actinobacteria.o__Corynebacteriales.f__Corynebacteriaceae.g__Corynebacterium	CON	3.76093	3.42043	0.00177216
k__norank_d__Bacteria.p__Firmicutes.c__Bacilli.o__Erysipelotrichales.f__Erysipelotrichaceae.g__Faecalibaculum	CON	3.2054	2.8959	0.000946455
k__norank_d__Bacteria.p__Actinobacteriota.c__Actinobacteria.o__Micrococcales.f__Micrococcaceae	CON	2.60472	2.35142	0.0267772
k__norank_d__Bacteria.p__Firmicutes	CUMS	5.96638	4.68493	0.0296735
k__norank_d__Bacteria.p__Firmicutes.c__Clostridia.o__Oscillospirales.f__Ruminococcaceae.g__Eubacterium_siraeum_group	QUE	4.19845	3.79376	0.00357962
k__norank_d__Bacteria.p__Actinobacteriota.c__Actinobacteria.o__Corynebacteriales	CON	3.76589	3.4255	0.00177216
k__norank_d__Bacteria.p__Firmicutes.c__Clostridia.o__Lachnospirales.f__Defluviitaleaceae	CON	2.12206	2.41943	0.0478095
k__norank_d__Bacteria.p__Actinobacteriota.c__Actinobacteria.o__Bifidobacteriales.f__Bifidobacteriaceae	CON	2.63137	2.47806	0.000314721
k__norank_d__Bacteria.p__Firmicutes.c__Bacilli.o__Lactobacillales.f__Carnobacteriaceae	CON	3.31131	2.97991	0.00271825
k__norank_d__Bacteria.p__Cyanobacteria.c__Vampirivibrionia.o__Gastranaerophilales.f__norank_o__Gastranaerophilales.g__norank_f__norank_o__Gastranaerophilales	CON	3.42972	3.02041	0.0344961
k__norank_d__Bacteria.p__Firmicutes.c__Clostridia.o__Lachnospirales.f__Lachnospiraceae.g__Frisingicoccus	CON	2.52	2.35134	0.000690344
k__norank_d__Bacteria.p__Firmicutes.c__Clostridia.o__Oscillospirales.f__UCG-010	CON	3.34257	2.97248	0.000511812
k__norank_d__Bacteria.p__Proteobacteria.c__Gammaproteobacteria.o__Burkholderiales.f__Alcaligenaceae	CON	2.8143	2.49634	1.82666e-05
k__norank_d__Bacteria.p__Actinobacteriota.c__Actinobacteria.o__Micrococcales.f__Micrococcaceae.g__Enteractinococcus	CON	2.59358	2.33801	0.00510516
k__norank_d__Bacteria.p__Firmicutes.c__Bacilli.o__Lactobacillales.f__Carnobacteriaceae.g__Atopostipes	CON	3.30037	2.9701	0.00239957
k__norank_d__Bacteria.p__Actinobacteriota.c__Actinobacteria.o__Micrococcales	CON	2.86846	2.56693	0.0196634
k__norank_d__Bacteria.p__Firmicutes.c__Bacilli.o__Lactobacillales.f__Aerococcaceae.g__Facklamia	CON	3.28458	2.94658	0.00125892
k__norank_d__Bacteria.p__Firmicutes.c__Clostridia.o__Monoglobales	CUMS	4.6269	4.09098	0.0391639
k__norank_d__Bacteria.p__Actinobacteriota.c__Actinobacteria	CON	3.84728	3.50131	0.00158796
k__norank_d__Bacteria.p__Proteobacteria.c__Gammaproteobacteria.o__Burkholderiales	CON	3.10329	2.76275	0.00108133
k__norank_d__Bacteria.p__Cyanobacteria.c__Vampirivibrionia.o__Gastranaerophilales	CON	3.42972	3.02041	0.0344961
k__norank_d__Bacteria.p__Firmicutes.c__Bacilli.o__Staphylococcales.f__Gemellaceae	CON	1.40606	2.90057	0.0103432
k__norank_d__Bacteria.p__Proteobacteria.c__Gammaproteobacteria.o__Burkholderiales.f__Sutterellaceae	CON	2.78987	2.52802	0.0123587
k__norank_d__Bacteria.p__Firmicutes.c__Bacilli.o__Erysipelotrichales.f__Erysipelotrichaceae.g__norank_f__Erysipelotrichaceae	CON	2.87735	2.53119	0.0134169
k__norank_d__Bacteria.p__Proteobacteria.c__Gammaproteobacteria	CON	4.38896	4.04748	0.000385241
k__norank_d__Bacteria.p__Proteobacteria.c__Gammaproteobacteria.o__Burkholderiales.f__Alcaligenaceae.g__Paenalcaligenes	CON	2.66613	2.38625	1.82666e-05
k__norank_d__Bacteria.p__Firmicutes.c__Clostridia.o__norank_c__Clostridia.f__Hungateiclostridiaceae.g__Ruminiclostridium	CON	1.30915	2.78053	0.0379029
k__norank_d__Bacteria.p__Actinobacteriota.c__Actinobacteria.o__Corynebacteriales.f__Dietziaceae	CON	1.61018	2.48579	0.0104906
k__norank_d__Bacteria.p__Firmicutes.c__Clostridia.o__Peptostreptococcales-Tissierellales	CUMS	5.04493	4.58744	0.00578492
k__norank_d__Bacteria.p__Firmicutes.c__Clostridia.o__Oscillospirales.f__Ruminococcaceae.g__Harryflintia	QUE	2.00812	2.876	0.0109231
k__norank_d__Bacteria.p__Actinobacteriota.c__Coriobacteriia.o__Coriobacteriales.f__Atopobiaceae.g__Coriobacteriaceae_UCG-002	CON	2.23857	2.28117	0.00307758
k__norank_d__Bacteria.p__Desulfobacterota.c__Desulfovibrionia.o__Desulfovibrionales.f__Desulfovibrionaceae.g__norank_f__Desulfovibrionaceae	CON	3.57924	3.21138	0.0203545
k__norank_d__Bacteria.p__Actinobacteriota	CON	4.02011	3.40752	0.0189207
k__norank_d__Bacteria.p__Firmicutes.c__Clostridia.o__Oscillospirales.f__Ruminococcaceae.g__Pygmaiobacter	CON	2.48524	2.35139	0.0384002
k__norank_d__Bacteria.p__Firmicutes.c__Bacilli.o__Staphylococcales.f__Staphylococcaceae.g__Staphylococcus	CUMS	3.0612	2.81548	0.00314251
k__norank_d__Bacteria.p__Firmicutes.c__Clostridia.o__Lachnospirales.f__Defluviitaleaceae.g__Defluviitaleaceae_UCG-011	CON	2.12206	2.40727	0.0478095
k__norank_d__Bacteria.p__Actinobacteriota.c__Actinobacteria.o__Corynebacteriales.f__Corynebacteriaceae	CON	3.76093	3.42043	0.00177216
k__norank_d__Bacteria.p__Firmicutes.c__Clostridia.o__Oscillospirales.f__Butyricicoccaceae	QUE	3.31881	2.79686	0.0251178
k__norank_d__Bacteria.p__Firmicutes.c__Bacilli.o__Lactobacillales.f__Enterococcaceae	CON	2.16949	2.37414	0.0413487
k__norank_d__Bacteria.p__Proteobacteria.c__Gammaproteobacteria.o__Pseudomonadales.f__Moraxellaceae.g__Psychrobacter	CON	4.34797	4.01281	0.000135177

## Sheet: S5
Phylum	CON12	CON14	CON15	CON16	CON19	CON23	CON3	CON4	CUS11	CUS14	CUS15	CUS16	CUS18	CUS19	CUS22	CUS23	QUE10	QUE12	QUE13	QUE14	QUE15	QUE17	QUE2	QUE23
p__Cyanobacteria	129	33	72	35	19	136	42	30	46	22	8	1	20	6	72	5	19	356	18	30	22	6	9	8
p__Bacteroidota	2954	6243	7432	857	1375	2593	577	1275	972	780	1865	1049	472	401	1019	1699	1609	794	2579	2195	3492	2364	684	1571
p__Spirochaetota	25	71	242	120	30	45	221	55	5	22	1749	64	32	15	12	112	14	31	44	52	57	59	71	45
p__Firmicutes	18700	15610	13879	20873	20488	19141	21123	20545	20879	21011	17949	20821	21348	21546	20847	19986	20283	20762	19316	19636	18237	19527	21001	20313
p__Desulfobacterota	172	23	355	95	68	65	17	75	78	145	409	45	108	12	30	178	55	37	23	67	172	24	215	43

## Sheet: S6
Genus	CON12	CON14	CON15	CON16	CON19	CON23	CON3	CON4	CUS11	CUS14	CUS15	CUS16	CUS18	CUS19	CUS22	CUS23	QUE10	QUE12	QUE13	QUE14	QUE15	QUE17	QUE2	QUE23
g__Defluviitaleaceae_UCG-011	2	2	4	0	1	2	3	1	0	0	0	0	0	0	0	1	0	0	2	3	0	1	0	0
g__UCG-009	17	18	12	12	12	15	0	19	17	1	7	7	7	11	3	26	28	12	29	20	19	19	15	32
g__NK4A214_group	401	374	289	127	26	387	132	415	45	48	111	1	107	18	24	153	44	15	122	124	44	103	44	57
g__Harryflintia	0	0	0	0	2	1	1	2	0	0	0	0	0	1	0	1	0	4	2	3	0	1	4	0
g__Staphylococcus	0	0	0	0	0	2	0	2	16	31	9	4	27	1	2	10	1	0	1	2	10	6	16	5
g__Jeotgalicoccus	18	18	46	6	12	37	28	11	61	53	7	10	20	8	7	66	12	11	10	1	0	6	6	11
g__norank_f__norank_o__Gastranaerophilales	69	27	77	31	18	66	31	26	25	11	7	1	17	4	18	3	10	140	7	16	12	6	5	4
g__Bifidobacterium	1	4	9	18	1	2	10	14	0	0	0	0	0	0	0	0	6	0	0	0	0	0	1	0
g__Romboutsia	396	379	561	916	817	741	231	422	614	963	939	819	961	861	1216	612	1043	1070	438	660	1039	815	959	922
g__Psychrobacter	210	639	457	181	65	33	1057	435	0	0	1	0	1	0	0	0	0	3	0	0	0	0	0	0
g__Pygmaiobacter	2	1	1	6	0	19	0	12	0	0	2	0	0	0	0	2	0	0	2	1	0	1	4	1
g__unclassified_f__Ruminococcaceae	350	48	120	196	191	55	17	63	23	5	114	5	11	2	1	41	18	15	27	33	26	23	40	30
g__norank_f__UCG-010	64	62	100	16	9	28	13	13	0	2	7	2	4	0	0	10	7	7	21	16	18	14	15	16
g__Monoglobus	104	281	133	182	636	346	490	339	498	161	554	107	432	714	336	465	227	336	240	476	262	471	254	310
g__Coriobacteriaceae_UCG-002	1	10	4	6	1	0	0	2	0	1	0	0	0	0	0	0	1	0	0	0	2	0	0	0
g__Faecalibaculum	19	60	51	66	0	0	39	30	0	0	6	0	0	0	0	0	10	0	0	0	0	0	0	0
g__Turicibacter	3	10	17	75	150	71	27	42	732	853	255	1182	532	501	526	418	667	524	919	680	633	548	631	617
g__norank_f__Bacillaceae	0	2	7	0	0	17	9	17	0	1	0	0	0	0	0	0	1	0	0	0	0	0	0	1
g__Erysipelotrichaceae_UCG-003	7	10	10	0	0	3	0	1	0	0	0	0	0	8	14	0	0	0	0	0	0	0	0	0
g__norank_f__Oscillospiraceae	486	205	252	312	209	325	62	284	119	20	131	12	31	21	3	342	75	13	330	115	85	136	156	144
